# Supplementary material for: Littorally adaptive? Testing the link between habitat, morphology, and reproduction in the intertidal sculpin subfamily Oligocottinae (Pisces: Cottoidea)
Source: PeerJ. 2017 Aug 10;5:e3634. doi: 10.7717/peerj.3634 (PMC5554603; doi:10.7717/peerj.3634)
Supplement: Table S3 — Microsoft Excel (xlsx) format. Verbatim descriptions of depth ranges, primary literature references for tide pool occurrence, and museum lots where “tide pool” or the like is listed as the collection locality. List of museum codes and references are below the table. [file peerj-05-3634-s012.xlsx]

## Sheet: Final Table
Supplementary Table 3: Verbatim descriptions of depth ranges, primary literature references for tidepool occurrance, and museum lots where "tide pool" or the like is listed as the collection locality for members of the sculpin subfamily Oligocottinae (ingroup) and the outgroup taxon Chitonotus pugetensis. List of museum codes and references are below the table. "Littorally adaptive? Testing the l…
Species		Consensus (median)		Bolin 1944		Miller & Lea 1972		Eschmeyer et al. 1983		Mecklenberge 2002
Ingroup		Min Depth (m)	Max Depth (m)	Min Depth (m)	Max Depth (m)	Min Depth (m)	Max Depth (m)	Min Depth (m)	Max Depth (m)	Min Depth (m)	Max Depth (m)	Literature references of intertidal habitat		Museum records of collection from tidepool
Artedius corallinus		0	21	Lower intertidal	9.144	Intertidal	21	Intertidal	21	-	-	Stepien et al. (1991)		SU 35364, SU 40881, LACM Fish:1989, LACM Fish:47826.001, LACM Fish:48555.001, LACM Fish:49261.001, SIO 47-17
Artedius fenestralis		0	55	Tidepool and shallow water	-	Intertidal	55	Intertidal	55	Tidepools and intertidal	55	Peden and Wilson (1976), Green (1971), Moring (1986)		UBC 620989, CAS 25164, CAS 27315, CAS 31289, CAS 31290, OS Fishes:1919, OS Fishes:9206, SU 16662, SU 16676, UBC 550357, UBC 590110, UBC 590111, UBC 590112, UBC 610006, UBC 620638, UBC 620854, UBC 630333, UBC 630334, UBC 631313, UBC 650142, UBC 650581, UMMZ FISH:92894, UMMZ FISH:92897, UMMZ FISH:92898, UMMZ FISH:92906, UMMZ FISH:92908, UMMZ FISH:92909, UMMZ FISH:92910, UMMZ FISH:92977, UW 1010, UW…
Artedius harringtoni		0	21	Tidepool and shallow water	-	Intertidal	22	Intertidal	21	Tidepools and intertidal	21	Peden and Wilson (1976), Green (1971), Yoshiyama et al. (1986), Grossman (1982)		CAS 25120, CAS 27304, CAS 28292, CAS 28640, CAS 29257, CAS 29797, CAS 31092, LACM Fish:48372.001, LACM Fish:49200.001, OS Fishes:11055, OS Fishes:6559, OS Fishes:7471, OS Fishes:7474, OS Fishes:8869, SU 18133, SU 40883, SU 40884, UBC 590115, UBC 620989, UBC 650540, UBC 650581, UBC 900011, UBC 900049, UBC 900060, UBC 900061, UBC 900070, UBC 900071, UBC 900072, UBC 900074, UBC 900084, UBC 900094, U…
Artedius lateralis		0	13	Intertidal	-	Intertidal	8	Intertidal	13	Tidepools and Intertidal	14	Peden and Wilson (1976), Green (1971), Moring (1986), Yoshiyama et al. (1986), Polivka and Chotkowski (1998), Grossman (1982), Grossman (1986), Yoshiyama (1981), Matson et al. (1986), Cross (1982)		CAS 17769, CAS 17777, CAS 18883, CAS 18906, CAS 18911, CAS 18926, CAS 18946, CAS 19103, CAS 20072, CAS 216163, CAS 216164, CAS 216170, CAS 216176, CAS 216183, CAS 216185, CAS 216293, CAS 234832, CAS 25121, CAS 25133, CAS 25146, CAS 25165, CAS 27305, CAS 27316, CAS 27340, CAS 27367, CAS 27386, CAS 27574, CAS 27843, CAS 28141, CAS 28216, CAS 28294, CAS 28608, CAS 28624, CAS 28641, CAS 28822, CAS 29…
Artedius notospilotus		0	46	Intertidal	45.72	Intertidal	46	Intertidal	52	-	-	Grossman (1982)		CAS 11358, CAS 27317, CAS 50402, CAS 60702, LACM Fish:49614.002, SIO 52-229, SIO 63-1054, SIO 63-1056
Clinocottus acuticeps		0	20	Intertidal	-	Intertidal, sandy beach, occassionally f/w	-	Intertidal and subtidal	-	Tidepools and Intertidal	20	Cross (1982), Green (1971), Grossman (1982), Moring (1986), Yoshiyama et al. (1986)		CAS 18953, CAS 216267, CAS 216269, CAS 216270, CAS 25169, CAS 27577, CAS 28295, CAS 28609, CAS 50405, LACM Fish:35299.003, LACM Fish:8958.002, OS Fishes:6539, SU 19025, UAM 47677, UAM 47678, UAM 47680, UAM 47682, UAM 47689, UAM 47693, UAM 47696, UAM 47713, UAM 47718, UAM 6248, UAM 6260, UAM_2947, UAM_2966, UAM_2973, UAM_4679, UAM_4684, UAM_4689, UAM_4693, UAM_4694, UBC 550357, UBC 610006, UBC 630…
Clinocottus analis		0	18	Intertidal	18.288	Intertidal	18	Tidepools	18	-	-	Cross (1982), Grossman (1982), Grossman (1986), Matson et al (1986), Polivka and Chotkowski (1998), Stepien et al. (1991), Yoshiyama (1981), Yoshiyama et al. (1986)		CAS 11361, CAS 12718, CAS 18840, CAS 18856, CAS 18879, CAS 18894, CAS 18915, CAS 18921, CAS 19413, CAS 20012, CAS 216210, CAS 216211, CAS 216219, CAS 216221, CAS 216225, CAS 216226, CAS 216229, CAS 216233, CAS 216249, CAS 216261, CAS 216265, CAS 216299, CAS 216302, CAS 216303, CAS 216317, CAS 216318, CAS 237989, CAS 27576, CAS 28218, CAS 29836, CAS 32984, CAS 32988, CAS 5405, CAS 5406, CAS 5407, …
Clinocottus embryum		0	0	Tidepool	-	Intertidal and shallow rocky areas	-	Intertidal	-	Tidepools and intertidal areas	-	Cross (1982), Green (1971), Peden and Wilson (1976), Yoshiyama et al. (1986)		CAS 25124, CAS 27369, CAS 28129, CAS 31053, CAS 31340, CAS 48219, CAS 78466, LACM Fish:2609, LACM Fish:33707.001, OS Fishes:6713, SIO 45-55, SU 35394, SU 68342, UAM 47681, UAM 47683, UAM 47686, UAM 47690, UAM 47694, UAM 47695, UAM 47697, UAM 47701, UAM 47704, UAM 47707, UAM 47714, UAM 47719, UAM 47722, UAM 6165, UAM_2948, UAM_2954, UAM_2967, UAM_2974, UAM_4680, UAM_4690, UAM_4695, UBC 620942, UBC…
Clinocottus globiceps		0	0	Tidepool	-	Intertidal and shallow rocky areas	-	Tidepoos and shallow areas	-	Tidepools and intertidal areas	-	Cross (1982), Green (1971), Grossman (1982), Grossman (1986), Matson et al. (1986), Moring (1986), Peden and Wilson (1976), Polivka and Chotkowski (1998), Yoshiyama (1981), Yoshiyama et al. (1986)		CAS 17771, CAS 17778, CAS 18740, CAS 18863, CAS 18907, CAS 18913, CAS 18948, CAS 19107, CAS 20056, CAS 216419, CAS 216427, CAS 216428, CAS 216454, CAS 216481, CAS 216486, CAS 222893, CAS 25125, CAS 25135, CAS 25148, CAS 25168, CAS 27306, CAS 27387, CAS 28124, CAS 28143, CAS 28219, CAS 28296, CAS 28610, CAS 28625, CAS 28643, CAS 28823, CAS 29260, CAS 29784, CAS 29799, CAS 29837, CAS 31099, CAS 556…
Clinocottus recalvus		0	0	Tidepool	-	Intertidal	-	Tidepoos and shallow areas	-	-	-	Yoshiyama (1981), Yoshiyama et al. (1986)		CAS 18912, CAS 18936, CAS 216368, CAS 216371, CAS 216372, CAS 216373, CAS 216374, CAS 216377, CAS 216380, CAS 216381, CAS 216382, CAS 216387, CAS 216391, CAS 216394, CAS 216397, CAS 27370, CAS 28125, CAS 28220, CAS 28297, CAS 28611, CAS 31100, CAS 41714, LACM Fish:32054.002, LACM Fish:38400.001, LACM Fish:38402.002, LACM Fish:39975.007, LACM Fish:4289, LACM Fish:4346, LACM Fish:47754.003, LACM Fi…
Leiocottus hirundo		0	37	-	-	Intertidal	37	Inshore	37	-	-	None		None
Oligocottus maculosus		0	0	Tidepool	-	Intertidal and shallow rocky areas	-	Tidepools and intertidal zone	-	Tidepools and along shoreline	-	Cross (1982), Green (1971), Grossman (1982), Moring (1986), Peden and Wilson (1976), Polivka and Chotkowski (1998), Yoshiyama (1981), Yoshiyama et al. (1986)		CAS 18827, CAS 18830, CAS 18832, CAS 18833, CAS 18843, CAS 18862, CAS 18886, CAS 18901, CAS 18954, CAS 19106, CAS 20064, CAS 212682, CAS 212684, CAS 212686, CAS 212691, CAS 212696, CAS 212697, CAS 212699, CAS 212702, CAS 212703, CAS 212705, CAS 212708, CAS 212710, CAS 212716, CAS 212717, CAS 216533, CAS 234383, CAS 234384, CAS 234390, CAS 25122, CAS 25134, CAS 25166, CAS 27373, CAS 28144, CAS 282…
Oligocottus rimensis		0	0	Tidepool	-	Intertidal	-	Lower tidepools	-	Tidepools and shallow areas	-	Cross (1982), Green (1971), Matson et al. (1986), Peden and Wilson (1976), Yoshiyama (1981), Yoshiyama et al. (1986)		CAS 19105, CAS 212726, CAS 27308, CAS 28304, CAS 28827, CAS 78465, LACM Fish:2586, LACM Fish:31972.007, LACM Fish:51789.013, SIO 07-186, SU 47509, SU 48895, UAM_2945, UAM_2955, UAM_2964, UBC 620854, UBC 620878, UBC 650581, UBC 900011, UBC 900027, UBC 900032, UBC 900046, UBC 900049, UBC 900057, UBC 900059, UBC 900060, UBC 900070, UBC 900084, UBC 900098, UBC 900141, UBC 900145, UBC 900177, UBC 9001…
Oligocottus rubellio		0	0	Lower tidepools	-	Intertidal	subtidal	Intertidal and subtidal	-	-	-	Grossman (1982), Stepien et al. (1991), Yoshiyama (1981), Yoshiyama et al. (1986)		CAS 212607, CAS 212621, CAS 212623, CAS 28224, CAS 28828, CAS 31068, CAS 60645, LACM Fish:2585, LACM Fish:33707.005, LACM Fish:4366, LACM Fish:47823.002, SIO 44-43, SIO 45-215B, SIO 45-215C, SIO 45-217A, SIO 45-219A, SIO 45-52, SIO 45-55, SIO 45-83, SIO 45-87, SIO 46-117, SIO 46-130, SIO 46-57B, SIO 47-17, SIO 47-201A, SIO 47-201B, SIO 47-201C, SIO 47-204, SIO 47-205B, SIO 47-77, SIO 47-8, SIO 47…
Oligocottus snyderi		0	0	Tidepool	-	Intertidal	subtidal	Tidepoos and shallow areas	-	Tidepools and shallow areas	-	Cross (1982), Green (1971), Grossman (1982), Grossman (1986), Matson et al. (1986), Moring (1986), Peden and Wilson (1976), Polivka and Chotkowski (1998), Stepien et al. (1991), Yoshiyama (1981), Yoshiyama et al. (1986)		CAS 11359, CAS 17772, CAS 17781, CAS 18859, CAS 18881, CAS 18895, CAS 18905, CAS 18918, CAS 18930, CAS 18937, CAS 18956, CAS 19104, CAS 20062, CAS 20063, CAS 20738, CAS 212636, CAS 212644, CAS 212647, CAS 212662, CAS 212667, CAS 212669, CAS 212676, CAS 212678, CAS 212732, CAS 212737, CAS 212739, CAS 216531, CAS 237377, CAS 25123, CAS 25147, CAS 25167, CAS 27309, CAS 27319, CAS 27342, CAS 27374, C…
Orthonopius triacis		0	30	Intertidal	29.2608	Intertidal	30	Intertidal	30	-	-	Chotkowski and Buth (unpublished), Chotkowski et al. (1999)		SIO 45-217A, SIO 50-282, LACM Fish:49261.002, LACM Fish:49897.006, SU 18132, CAS 20545, SU 35289, SU 35290, SU 48927, LACM Fish:52278.012, LACM Fish:48581.002
Outgroup
Chitonotus pugetensis		4	124.035	Taken at low tide once, but commonly 120	106.07	intertidal	142	Intertidal	142	"common from" 26	73	None		None
Institution Code		Institution
ANSP		Academy of Natural Sciences Philadelphia
AUM		Auburn University Museum of Natural History
CAS		California Academy of Sciences
CUMV		Cornell University
FMNH		Field Museum
HUMZ		Hokkaido University
KU		University of Kansas
LACM		Los Angeles County Museum
LSUMZ		Louisiana State University Museum of Zoology
MCZ		Harvard University Museum of Comparative Zoology
OS		Oregon State University
ROM		Royal Ontario Museum
SBMNH		Santa Barbara Museum of Natural History
SU		California Academy of Sciences
TU		Tulane University
UAIC		University of Alabama IcIchthyological Collection
UAM		University of Alaska Museum
UCM		University of Colorado Museum of Natural History
UF		Florida Museum of Natural History
UMMZ		University of Michigan Museum of Zoology
UT		University of Texas at Austin
UWFC		University of Washington Fish Collection
List of references
Bolin, Rolf L. 1944. “A Review of the Marine Cottid Fishes of California.” Stanford Ichtthyological Bulletin 3: 1–135.
Chotkowski, M.A., Buth, D.G., Unpublished. Fishes of the San Simeon Reef, 1948-1997.
Chotkowski, M.A., Buth, D.G., Prochazka, K., 1999. Systematics of intertidal fishes, in: Horn, M.H., Martin, K.L.M., Chotkowski, M.A. (Eds.), Intertidal Fishes: Life in Two Worlds. Academic Press, San Diego, pp. 297–331.
Cross, J.N., 1982. Resource partitioning in three rocky intertidal fish assemblages, in: Caillett, G.M., Simenstad, C.A. (Eds.), Proceedings of the 3rd Pacific Workshop. Presented at the Gutshop ’81: Fish food habitat studies, Washington Sea Grant Publication, Seattle, pp. 142–150.
Eschmeyer, William N., Earl S. Herald, and H Hammann. 1983. A Field Guide to Pacific Coast Fishes: North America. Peterson Field Guide Series. Boston: Houghton Mifflin Harcourt. https://books.google.com/books?hl=en&lr=&id=h_6RNzCo6lAC&oi=fnd&pg=PR5&dq=A+%EF%AC%81eld+guide+to+Paci%EF%AC%81c+coast+%EF%AC%81shes+of+North+America&ots=pYQYevVAlH&sig=ZOylNG1RpkBvE_dOb4LJMynKcOM.
Green, J.M., 1971. Local distribution of Oligocottus maculosus Girard and other tidepool cottids of the west coast of Vancouver Island, British Columbia. Can. J. Zool. 49, 1111–1128.
Grossman, G.D., 1986. Long term persistence in a rocky intertidal fish assemblage. Environ. Biol. Fishes 15, 315–317.
Grossman, G.D., 1982. Dynamics and organization of a rocky intertidal fish assemblage: the persistence and resilience of taxocene structure. Am. Nat. 119, 611–637.
Matson, R.H., Crabtree, C.B., Haglund, T.R., 1986. Ichthyofaunal composition and recolonization in a central California tidepool. Calif. Fish Game 72, 227–231.
Mecklenburg, Catherine W., T. Anthony Mecklenburg, and Lyman K. Thorsteinson. 2002. Fishes of Alaska. Bethesda: American Fisheries Society. http://www.vliz.be/en/imis?refid=223863.
Miller, Daniel J., and Robert N. Lea. 1972. Guide to the Coastal Marine Fishes of California. Vol. 157. FIsh Bulletin. Sacramento: California Department of Fish and Game. https://books.google.com/books?hl=en&lr=&id=7mmagINQxrIC&oi=fnd&pg=PA2&dq=guide+to+the+coastal+marine+fishes+of+callifornia&ots=81aydoc67R&sig=O5mD8CE14iigEkhlMAtYKggXmEI.
Moring, J.R., 1986. Seasonal presence of tidepool fish species in a rocky intertidal zone of northern California, USA. Hydrobiologia 134, 21–27.
Peden, A.E., Wilson, D.E., 1976. Distribution of intertidal and subtidal fishes of northern British-Columbia and southeastern Alaska. Syesis 9, 221–248.
Polivka, K.M., Chotkowski, M.A., 1998. Recolonization of experimentally defaunated tidepools by northeast Pacific intertidal fishes. Copeia 1998, 456–462.
Stepien, C.A., Phillips, H., Adler, J.A., Mangold, P.J., 1991. Biogeographic relationships of a rocky intertidal fish assemblage in an area of cold water upwelling off Baja California, Mexico. Pac. Sci. 45, 63–71.
Yoshiyama, R.M., 1981. Distribution and abundance patterns of rocky intertidal fishes in central California. Environ. Biol. Fishes 6, 315–332.
Yoshiyama, R.M., Sassaman, C., Lea, R.N., 1986. Rocky intertidal fish communities of California: temporal and spatial variation. Environ. Biol. Fishes 17, 23–40.
