# Supplementary material for: Littorally adaptive? Testing the link between habitat, morphology, and reproduction in the intertidal sculpin subfamily Oligocottinae (Pisces: Cottoidea)
Source: PeerJ. 2017 Aug 10;5:e3634. doi: 10.7717/peerj.3634 (PMC5554603; doi:10.7717/peerj.3634)
Supplement: Supplemental Information 1 — The R script is titled ”LitorallyAdaptiveScript.R” and contains a heavily annotated list of commands for importing the data matrix (”LitorallyAdaptive.datamatrix.csv”), shape data (”MorphoJcoords.csv”), and phylogenetic tree (”sculpin˙birthdeath˙mcc˙starbeast.tree”), and performing all R-based analyses described in the manuscript. The script also contains descriptions of data contained in each file. [file peerj-05-3634-s016.zip]

Archive with 15 entries (12 files):
- LitorallyAdaptive_PeerJ_Rfolder/
- LitorallyAdaptive_PeerJ_Rfolder/.DS_Store
- __MACOSX/
- __MACOSX/LitorallyAdaptive_PeerJ_Rfolder/
- __MACOSX/LitorallyAdaptive_PeerJ_Rfolder/._.DS_Store
- LitorallyAdaptive_PeerJ_Rfolder/.Rapp.history
- LitorallyAdaptive_PeerJ_Rfolder/.Rhistory
- LitorallyAdaptive_PeerJ_Rfolder/LitorallyAdaptive_datamatrix.csv
- __MACOSX/LitorallyAdaptive_PeerJ_Rfolder/._LitorallyAdaptive_datamatrix.csv
- LitorallyAdaptive_PeerJ_Rfolder/LitorallyAdaptiveScript.R
- __MACOSX/LitorallyAdaptive_PeerJ_Rfolder/._LitorallyAdaptiveScript.R
- LitorallyAdaptive_PeerJ_Rfolder/MorphoJcoords.csv
- __MACOSX/LitorallyAdaptive_PeerJ_Rfolder/._MorphoJcoords.csv
- LitorallyAdaptive_PeerJ_Rfolder/sculpin_birthdeath_mcc_starbeast.tree
- __MACOSX/LitorallyAdaptive_PeerJ_Rfolder/._sculpin_birthdeath_mcc_starbeast.tree
