# Supplementary material for: Littorally adaptive? Testing the link between habitat, morphology, and reproduction in the intertidal sculpin subfamily Oligocottinae (Pisces: Cottoidea)
Source: PeerJ. 2017 Aug 10;5:e3634. doi: 10.7717/peerj.3634 (PMC5554603; doi:10.7717/peerj.3634)
Supplement: Supplemental Information 1 — The R script is titled ”LitorallyAdaptiveScript.R” and contains a heavily annotated list of commands for importing the data matrix (”LitorallyAdaptive.datamatrix.csv”), shape data (”MorphoJcoords.csv”), and phylogenetic tree (”sculpin˙birthdeath˙mcc˙starbeast.tree”), and performing all R-based analyses described in the manuscript. The script also contains descriptions of data contained in each file. [file peerj-05-3634-s016.zip › LitorallyAdaptive_PeerJ_Rfolder/LitorallyAdaptive_datamatrix.csv]

	PC1	PC2	PC3	PC4	PC5	PC6	PC7	PC8	PC9	PC10	PC11	PC12	PC13	PC14	PC15	PC16	Lit.MaxDepth.m	Lit.MinDepth.m	Max_Length.mm	Papilla	Squamation	Squamation2	Mus95.MaxDepth	Mus95.MinDepth
Artedius_fenestralis	0.036630433	0.008157012	0.017594755	0.003469118	0.00539096	0.023175272	0.013035798	-0.005386097	-0.002025952	0.004633906	-4.64E-04	0.004638948	-0.002482243	-0.004835815	0.00340989	-0.001932286	55	0	140	0	1	1	52	0
Artedius_notospilotus	0.029421649	0.021600213	0.020521784	0.015970414	0.011787502	0.002537974	0.001192741	-0.029822293	-0.015603867	0.003112915	0.00614408	-0.005003768	0.002261633	-7.14E-04	-0.001239816	0.001210388	46	0	250	0	1	1	20	0
Artedius_harringtoni	0.012606355	-0.002103624	0.01931596	0.013168836	0.020627627	-0.031282514	-0.005879204	-0.002639385	0.004959139	-0.001591376	-0.00747301	0.005218936	-0.003818785	-0.004040119	-0.002513088	7.11E-04	21	0	102	1	1	1	18	0
Chitonotus_pugetensis	0.073267999	0.046724936	0.058163762	0.00740281	-0.04996069	-0.001585969	-0.008396357	0.01021331	0.005830591	0.001357726	8.79E-04	0.001535766	0.001410328	0.001301516	3.81E-04	7.81E-04	124	4	230	1	1	1	137	7
Artedius_corallinus	0.066215596	0.057661746	-3.70E-04	-0.010135131	0.030134054	-0.004159642	0.001375814	0.003579494	0.001593415	-0.008056883	-0.010260502	-0.007588607	0.00297275	0.001949131	0.00140158	-8.40E-04	21	0	140	0	1	1	27	0
Clinocottus_acuticeps	-0.055275527	0.043395722	-0.038739582	-0.046336459	-0.034922211	-0.005558861	0.005707309	-0.013283768	-0.003658507	-0.009530946	-0.00150266	0.004024429	9.53E-04	-0.001699075	-2.68E-04	2.49E-04	20	0	64	1	0	0	1	0
Artedius_lateralis	0.02074624	0.045369424	-0.016871982	-0.001798971	0.034652467	-0.003257944	-0.011415458	0.007442608	-5.16E-04	4.64E-04	0.009477788	0.01027584	0.001743056	0.003131648	-9.58E-05	-4.77E-04	13	0	140	0	1	1	6	0
Clinocottus_recalvus	-0.130320898	-0.009520748	0.032405256	-0.006481132	-0.005250356	0.004917774	-0.015208218	-0.002872716	-0.004247423	6.86E-04	-0.001048385	-0.002269316	-0.001701635	0.002336446	-0.002086237	-0.002930665	0	0	130	1	0	0	2	0
Clinocottus_analis	-0.033849914	-0.002500635	0.004749654	0.011579336	0.002150003	-0.008330355	0.018395677	-0.001903558	0.00929111	-0.012592243	0.007777572	-0.003882062	-0.006670689	0.00257889	0.001417746	5.46E-04	18	0	180	1	1	2	6	0
Clinocottus_globiceps	-0.152972533	-0.02896541	0.01594428	0.008400905	0.013347229	0.011286153	-0.004236343	-0.001230206	0.005701728	6.61E-04	-0.004490075	0.002633564	0.003912526	4.90E-04	0.002523109	0.002185947	0	0	190	1	0	0	1	0
Clinocottus_embryum	-0.069797623	0.043783432	-0.021299579	-0.003776658	-0.001558567	-0.017323833	0.012159224	0.018983525	-0.004111383	0.018491636	0.00209195	-0.005488146	-8.40E-04	-0.001548907	1.46E-04	3.55E-04	0	0	70	1	0	0	0	0
Leiocottus_hirundo	0.002002047	0.009938998	-0.033359722	0.041778726	-0.00930747	0.031096309	2.62E-04	0.016407252	-0.011067266	-0.007743891	-0.003431202	2.96E-04	-0.001395833	-4.78E-04	-0.002124904	6.16E-04	37	0	250	1	1	2	26	0
Oligocottus_snyderi	0.038177581	-0.090112921	0.013680845	-0.018705453	-6.46E-04	-0.017619222	1.14E-04	0.016711977	-0.018088458	-0.007336563	0.003027368	-6.29E-04	0.002142557	-0.001110854	0.001095461	-8.03E-05	0	0	90	1	0	0	1	0
Oligocottus_maculosus	0.051955245	-0.039177156	0.013928517	-0.041423898	0.012277942	0.023763402	0.021528519	0.002678017	0.009119965	0.005918815	-8.44E-04	5.84E-04	1.55E-05	0.001595182	-0.00308734	7.36E-04	0	0	90	1	0	0	2	0
Oligocottus_rubellio	0.059833762	-0.044545376	-0.033091114	0.011485399	-0.016678345	-0.009389187	-0.002713175	-0.013327832	-0.004722732	0.010624903	-0.00677744	0.002645922	-0.002669838	0.005241756	0.001442832	-2.44E-05	0	0	100	1	0	0	8	0
Oligocottus_rimensis	0.042949499	-0.022261331	-0.027243281	-0.018049894	0.001092287	0.012216278	-0.036588786	-9.81E-04	0.01107722	0.001621263	0.003885733	-0.005879235	-0.002140045	-0.002703404	6.31E-04	5.32E-04	0	0	65	1	1	2	1	0
Orthonopias_triacis	0.00841009	-0.037444281	-0.025329216	0.033452051	-0.013136817	-0.010485635	0.010666743	-0.004569443	0.016468683	-7.20E-04	0.003007286	-0.00111413	0.006307619	-0.001495176	-0.001032665	-0.001638309	30	0	100	0	1	1	27	0
