# Supplementary material for: Littorally adaptive? Testing the link between habitat, morphology, and reproduction in the intertidal sculpin subfamily Oligocottinae (Pisces: Cottoidea)
Source: PeerJ. 2017 Aug 10;5:e3634. doi: 10.7717/peerj.3634 (PMC5554603; doi:10.7717/peerj.3634)
Supplement: Supplemental Information 1 — The R script is titled ”LitorallyAdaptiveScript.R” and contains a heavily annotated list of commands for importing the data matrix (”LitorallyAdaptive.datamatrix.csv”), shape data (”MorphoJcoords.csv”), and phylogenetic tree (”sculpin˙birthdeath˙mcc˙starbeast.tree”), and performing all R-based analyses described in the manuscript. The script also contains descriptions of data contained in each file. [file peerj-05-3634-s016.zip › LitorallyAdaptive_PeerJ_Rfolder/MorphoJcoords.csv]

	ProcCoord1	ProcCoord2	ProcCoord3	ProcCoord4	ProcCoord5	ProcCoord6	ProcCoord7	ProcCoord8	ProcCoord9	ProcCoord10	ProcCoord11	ProcCoord12	ProcCoord13	ProcCoord14	ProcCoord15	ProcCoord16	ProcCoord17	ProcCoord18	ProcCoord19	ProcCoord20	ProcCoord21	ProcCoord22	ProcCoord23	ProcCoord24	ProcCoord25	ProcCoord26
Clinocottus_acuticeps	0.096608088	0.150739747	0.542343371	0.095697966	0.557734009	-0.189146679	0.040312152	-0.142775055	-0.265584753	-0.073260426	-0.27635949	-0.038516667	-0.177521152	-0.084900828	-0.190690119	0.006480936	-0.119115831	-9.94E-04	-0.162865037	0.07204637	-0.094214891	0.055011271	0.035240706	0.0172397	0.014112948	0.132377601
Oligocottus_rimensis	0.133547843	0.149625091	0.54124454	0.145929461	0.47561424	-0.19237826	0.055624803	-0.166712176	-0.290417667	-0.086294242	-0.302813912	-0.058680535	-0.156301736	-0.112579288	-0.205843263	0.017751332	-0.11695212	0.002054799	-0.172401283	0.090904348	-0.081851265	0.076031808	0.065429939	-0.001399206	0.055119881	0.135746867
Clinocottus_embryum	0.077995679	0.146278523	0.510257153	0.104001673	0.566813402	-0.213602652	0.068628756	-0.162104054	-0.268699961	-0.083386134	-0.282438219	-0.043904995	-0.165535466	-0.097098856	-0.181336068	0.0251878	-0.119346604	0.013276043	-0.154275686	0.084867225	-0.095277917	0.064291604	0.013924996	0.019564192	0.029289934	0.142629631
Oligocottus_snyderi	0.104209392	0.174682237	0.544498052	0.171889663	0.448633863	-0.248236584	0.079041649	-0.17156681	-0.281629716	-0.08834746	-0.294348938	-0.064352548	-0.145775673	-0.111184463	-0.199250847	0.011664283	-0.114726744	0.007620309	-0.165007655	0.091724014	-0.086736561	0.072083175	0.095157037	6.69E-04	0.015936141	0.153354863
Oligocottus_maculosus	0.117167653	0.171263479	0.543790244	0.131583241	0.457919515	-0.222202418	0.076742751	-0.148041528	-0.282215175	-0.095321974	-0.298996384	-0.069212829	-0.140295703	-0.111948979	-0.21074361	0.006529552	-0.127731012	6.61E-04	-0.17908635	0.082812391	-0.100143815	0.066755321	0.0887192	0.034229435	0.054872685	0.152893534
Oligocottus_rubellio	0.121158684	0.178117375	0.520385616	0.141066152	0.473332718	-0.202217972	0.061181993	-0.17095333	-0.292312001	-0.090379727	-0.302654786	-0.054477547	-0.165855471	-0.122870787	-0.205671807	0.015276949	-0.111556549	-0.001082721	-0.168607081	0.094087545	-0.07465674	0.075601999	0.099894619	-0.023441816	0.045360804	0.16127388
Orthonopias_triacis	0.101825281	0.164413227	0.50453942	0.138055995	0.505564025	-0.221107786	0.059915625	-0.175266315	-0.275294821	-0.091527206	-0.285160096	-0.069648775	-0.175242403	-0.109507789	-0.206807326	0.019282305	-0.109054949	3.93E-04	-0.165849511	0.110767954	-0.077632682	0.087501707	0.083412951	-0.009177552	0.039784484	0.155821294
Artedius_harringtoni	0.089986177	0.149028883	0.50970674	0.133178374	0.512412408	-0.219744074	0.063596513	-0.179164345	-0.28516858	-0.080915108	-0.299752861	-0.05099945	-0.121801824	-0.123597727	-0.202998634	0.021451324	-0.119910661	0.01755902	-0.168029098	0.096663296	-0.092697528	0.085021925	0.077738134	0.011565117	0.036919214	0.139952765
Clinocottus_recalvus	0.062343844	0.147543694	0.54013861	0.133201317	0.558036131	-0.252398071	0.022004234	-0.17744347	-0.224974793	-0.089703163	-0.249351133	-0.068752167	-0.148560342	-0.090067597	-0.180986719	0.029093115	-0.12631699	0.033157588	-0.155572782	0.083898276	-0.105921767	0.079968939	7.88E-04	0.028724671	0.008373491	0.142776868
Artedius_lateralis	0.121098736	0.13798879	0.504490219	0.115624854	0.525747052	-0.191098051	0.070223182	-0.161974397	-0.297808333	-0.077036141	-0.317447126	-0.051225408	-0.142393416	-0.123605809	-0.196962264	0.02399814	-0.128147599	0.01711026	-0.156851232	0.079945463	-0.093358393	0.077536023	0.057379909	0.027171469	0.054029265	0.125564807
Artedius_corallinus	0.113021997	0.140958087	0.510344827	0.102339468	0.5098326	-0.178674021	0.073763087	-0.150660119	-0.324162604	-0.07974755	-0.329399816	-0.054555979	-0.116317445	-0.118257561	-0.207673183	0.020783621	-0.128291338	0.008669707	-0.163067072	0.078140488	-0.086655761	0.071688956	0.083752773	0.029419785	0.064851936	0.129895119
Artedius_fenestralis	0.103170885	0.160444135	0.522726724	0.110208365	0.494089262	-0.204418356	0.056023897	-0.154225966	-0.287789065	-0.1038675	-0.310084414	-0.071479626	-0.138154607	-0.125416969	-0.201162665	0.022860084	-0.120868961	0.016280192	-0.163159059	0.090140562	-0.09165229	0.077993983	0.083052082	0.031806515	0.053808212	0.149674579
Clinocottus_analis	0.083520219	0.149470061	0.511977205	0.123236193	0.534209513	-0.230592427	0.057613342	-0.158396807	-0.264040518	-0.092408593	-0.281223243	-0.067149436	-0.154707616	-0.099868648	-0.197632562	0.021465866	-0.124502981	0.017918289	-0.164406962	0.096341598	-0.094673997	0.084361153	0.063822308	0.014707004	0.030045292	0.140915748
Clinocottus_globiceps	0.070002837	0.153225162	0.518699627	0.147937225	0.567790086	-0.274310768	0.019450781	-0.183883296	-0.216332944	-0.094911502	-0.23803698	-0.070996635	-0.163901626	-0.082763737	-0.178858298	0.028131342	-0.125265366	0.028541534	-0.159014146	0.08692139	-0.106747243	0.083978043	-0.004566689	0.034144453	0.016779961	0.143986789
Chitonotus_pugetensis	0.080738539	0.154168959	0.549177082	0.071549783	0.484601709	-0.164109759	0.069212672	-0.159145422	-0.304969152	-0.100358475	-0.323608375	-0.07835978	-0.104570221	-0.137218506	-0.21516556	0.034793672	-0.110927088	0.013812172	-0.16231799	0.10688232	-0.07218401	0.094088032	0.087829844	0.019181819	0.02218255	0.144715185
Leiocottus_hirundo	0.117930558	0.161429116	0.499338652	0.118456062	0.523154048	-0.206253105	0.044870433	-0.155889444	-0.289334389	-0.105430319	-0.312496418	-0.084374862	-0.171412764	-0.106954035	-0.187643375	0.023112805	-0.104274443	0.017397944	-0.147035063	0.099661024	-0.070962147	0.08416416	0.052125607	0.004033948	0.045739301	0.150646707
Artedius_notospilotus	0.091214802	0.154481392	0.517531021	0.111346814	0.509636934	-0.194526267	0.045413465	-0.169940311	-0.29061953	-0.089561824	-0.308079247	-0.068195867	-0.133642657	-0.128085343	-0.192906787	0.032494349	-0.131305748	0.027676447	-0.156339701	0.087309278	-0.098232126	0.075591627	0.093528523	0.018557286	0.053801051	0.142852419
