# Supplementary material for: Littorally adaptive? Testing the link between habitat, morphology, and reproduction in the intertidal sculpin subfamily Oligocottinae (Pisces: Cottoidea)
Source: PeerJ. 2017 Aug 10;5:e3634. doi: 10.7717/peerj.3634 (PMC5554603; doi:10.7717/peerj.3634)
Supplement: Supplemental Information 1 — The R script is titled ”LitorallyAdaptiveScript.R” and contains a heavily annotated list of commands for importing the data matrix (”LitorallyAdaptive.datamatrix.csv”), shape data (”MorphoJcoords.csv”), and phylogenetic tree (”sculpin˙birthdeath˙mcc˙starbeast.tree”), and performing all R-based analyses described in the manuscript. The script also contains descriptions of data contained in each file. [file peerj-05-3634-s016.zip › LitorallyAdaptive_PeerJ_Rfolder/sculpin_birthdeath_mcc_starbeast.tree]

#NEXUS
[written Thu Apr 28 12:57:38 PDT 2016 by Mesquite  version 3.04 (build 725) at 10-249-7-53.wireless.oregonstate.edu/10.249.7.53]

BEGIN TAXA;
	TITLE Taxa;
	DIMENSIONS NTAX=38;
	TAXLABELS
		Artedius_corallinus Artedius_fenestralis Artedius_harringtoni Artedius_lateralis Artedius_notospilotus Blepsias_cirrhosus Chitonotus_pugetensis Clinocottus_acuticeps Clinocottus_analis Clinocottus_embryum Clinocottus_globiceps Clinocottus_recalvus Enophrys_bison Enophrys_lucasi Hemilepidotus_hemilepidotus Hemilepidotus_jordani Hemitripterus_bolini Hexagrammos_decagrammus Hexagrammos_lagocephalus Icelinus_filamentosus Icelus_spiniger Leiocottus_hirundo Leptocottus_armatus Myoxocephalus_jaok Myoxocephalus_polyacanthocephalus Oligocottus_maculosus Oligocottus_rimensis Oligocottus_rubellio Oligocottus_snyderi Orthonopias_triacis Percis_japonicus Phallocottus_obtusus Podothecus_veternus Radulinus_taylori Rhamphocottus_richardsoni Sigmistes_caulias Sigmistes_smithi Triglops_scepticus 
	;

END;


BEGIN TREES;
	Title 'Trees from "sculpin_birthdeath_mcc.tree"';
	LINK Taxa = Taxa;
	TRANSLATE
[0] 		1 Artedius_corallinus,
[1] 		2 Artedius_fenestralis,
[2] 		3 Artedius_harringtoni,
[3] 		4 Artedius_lateralis,
[4] 		5 Artedius_notospilotus,
[5] 		6 Blepsias_cirrhosus,
[6] 		7 Chitonotus_pugetensis,
[7] 		8 Clinocottus_acuticeps,
[8] 		9 Clinocottus_analis,
[9] 		10 Clinocottus_embryum,
[10] 		11 Clinocottus_globiceps,
[11] 		12 Clinocottus_recalvus,
[12] 		13 Enophrys_bison,
[13] 		14 Enophrys_lucasi,
[14] 		15 Hemilepidotus_hemilepidotus,
[15] 		16 Hemilepidotus_jordani,
[16] 		17 Hemitripterus_bolini,
[17] 		18 Hexagrammos_decagrammus,
[18] 		19 Hexagrammos_lagocephalus,
[19] 		20 Icelinus_filamentosus,
[20] 		21 Icelus_spiniger,
[21] 		22 Leiocottus_hirundo,
[22] 		23 Leptocottus_armatus,
[23] 		24 Myoxocephalus_jaok,
[24] 		25 Myoxocephalus_polyacanthocephalus,
[25] 		26 Oligocottus_maculosus,
[26] 		27 Oligocottus_rimensis,
[27] 		28 Oligocottus_rubellio,
[28] 		29 Oligocottus_snyderi,
[29] 		30 Orthonopias_triacis,
[30] 		31 Percis_japonicus,
[31] 		32 Phallocottus_obtusus,
[32] 		33 Podothecus_veternus,
[33] 		34 Radulinus_taylori,
[34] 		35 Rhamphocottus_richardsoni,
[35] 		36 Sigmistes_caulias,
[36] 		37 Sigmistes_smithi,
[37] 		38 Triglops_scepticus;
	TREE TREE1 = (((((34:0.04274868769305121,((14:0.016019707745935582,13:0.01601970774593556):0.0031093012996502023,(25:0.001565431075516991,24:0.001565431075516991):0.017563577970068855):0.023619678647465638):0.003355009392422857,((20:0.04045626219446471,(21:0.021205562892197636,(32:0.007528159491370343,(37:0.005948798477618186,36:0.005948798477618186):0.001579361013752157):0.013677403400827293):0.019250699302267357):0.0026898287152984993,(7:0.033984708242769196,((8:0.023816919284524004,(3:0.02025268551210877,((1:0.005335083520458712,4:0.005335083520458712):0.010690094964323785,(2:0.00985262108959797,5:0.00985262108959797):0.006172557395184533):0.004227507027326497):0.0035642337724153088):0.0011833133839615033,(((27:0.018313507806634398,((29:0.011568409603216527,28:0.011568409603216527):0.003067631090712869,26:0.014636040693929209):0.0036774671127052863):0.003493098887376117,(30:0.01983804122493248,(10:0.011074438613645606,(12:0.008010193182436797,11:0.008010193182436797):0.0030642454312089056):0.00876360261128709):0.0019685654690781117):0.00000138604463239406,(9:0.01048717092840954,22:0.01048717092840954):0.011320821810233563):0.003192239929842605):0.008984475574283689):0.009161382666994004):0.00295760617571085):0.0012538924690256997,38:0.04735758955449975):0.0040357208967179495,((23:0.044509654492628704,35:0.044509654492628704):0.002045252667492947,((((6:0.01985870602440928,17:0.019858706024409208):0.0017742242197614083,31:0.02163293024417053):0.003948023874861976,33:0.025580954119032624):0.00920385129145047,(15:0.0068361854356906,16:0.0068361854356906):0.02794861997479234):0.011770101749638807):0.004838403291096048):0.003529286817405948,(19:0.0021334345263552927,18:0.0021334345263552927):0.052789162742268456);

END;


Begin MESQUITE;
		MESQUITESCRIPTVERSION 2;
		TITLE AUTO;
		tell ProjectCoordinator;
		timeSaved 1461873458768;
		getEmployee #mesquite.minimal.ManageTaxa.ManageTaxa;
		tell It;
			setID 0 5571726578007518978;
		endTell;
		getWindow;
		tell It;
			suppress;
			setResourcesState false false 100;
			setPopoutState 300;
			setExplanationSize 0;
			setAnnotationSize 0;
			setFontIncAnnot 0;
			setFontIncExp 0;
			setSize 700 464;
			setLocation 10 78;
			setFont SanSerif;
			setFontSize 10;
			getToolPalette;
			tell It;
			endTell;
			desuppress;
		endTell;
		getEmployee  #mesquite.minimal.ManageTaxa.ManageTaxa;
		tell It;
			showTaxa #5571726578007518978 #mesquite.lists.TaxonList.TaxonList;
			tell It;
				setTaxa #5571726578007518978;
				getWindow;
				tell It;
					newAssistant  #mesquite.lists.TaxonListCurrPartition.TaxonListCurrPartition;
					setExplanationSize 30;
					setAnnotationSize 20;
					setFontIncAnnot 0;
					setFontIncExp 0;
					setSize 600 392;
					setLocation 10 78;
					setFont SanSerif;
					setFontSize 10;
					getToolPalette;
					tell It;
					endTell;
					setActive;
				endTell;
				showWindow;
				getEmployee #mesquite.lists.ColorTaxon.ColorTaxon;
				tell It;
					setColor Red;
					removeColor off;
				endTell;
				getEmployee #mesquite.lists.TaxonListAnnotPanel.TaxonListAnnotPanel;
				tell It;
					togglePanel off;
				endTell;
			endTell;
		endTell;
		endTell;
end;
